# Supplementary material for: Exercise Intervention for Bone Metastasis: Safety, Efficacy and Method of Delivery
Source: Cancers (Basel). 2023 Mar 15;15(6):1786. doi: 10.3390/cancers15061786 (PMC10046160; doi:10.3390/cancers15061786)
Supplement: Supplementary file 1 [file cancers-15-01786-s001.zip]

Archive with 1 entries (1 files):
- cancers-2171025-supplementary.pdf
